# Supplementary material for: Bcl-2 interacting protein 3 (BNIP3) promotes tumor growth in breast cancer under hypoxic conditions through an autophagy-dependent pathway
Source: Bioengineered. 2022 Feb 24;13(3):6280–92. doi: 10.1080/21655979.2022.2036399 (PMC8973668; doi:10.1080/21655979.2022.2036399)
Supplement: Supplemental Material [file KBIE_A_2036399_SM9693.zip]

Archive with 5 entries (4 files):
- supplementary/
- supplementary/Figure S1.eps
- supplementary/Figure S2.eps
- supplementary/Figure S3.eps
- supplementary/Supplementary Table1.docx
